# Supplementary material for: Dataset of depressive posts in Russian language collected from social media
Source: Data Brief. 2020 Feb 4;29:105195. doi: 10.1016/j.dib.2020.105195 (PMC7016367; doi:10.1016/j.dib.2020.105195)
Supplement: Multimedia component 1 [file mmc1.xml]

<?xml version="1.0" encoding="utf-8" standalone="no"?>
<data>
  <datasets>
    <author>batyahan@gmail.com;batya_mehmat@mail.ru</author>
    <type>1</type>
    <dataset>
      <name>Dataset of depressive posts in Russian language collected from social media</name>
      <caption />
      <description>Dataset collected in social networks that are mostly used by youth of Commonwealth of Independent States (CIS) countries. The data was collected from open accounts of VKontakte social network by using VK.api and applying the most used keywords that would signify depressive mood.</description>
      <filetype>
        <name />
      </filetype>
      <filesize />
      <source>0</source>
      <sourcename>Original Data</sourcename>
      <access>
        <type>1</type>
        <name>Data available in data repository</name>
        <reponame>Mendeley Data</reponame>
        <PersistentId>10.17632/838dbcjpxb.1</PersistentId>
        <deeplinkurl>https://data.mendeley.com/datasets/838dbcjpxb/1/files/c88e7ab7-3dba-4a1b-8c83-6b78b8adb2a5/Depressive%20data.xlsx?dl=1</deeplinkurl>
      </access>
    </dataset>
  </datasets>
</data>
